# Supplementary material for: Deletion of the Stress Response Gene DDR48 from Histoplasma capsulatum Increases Sensitivity to Oxidative Stress, Increases Susceptibility to Antifungals, and Decreases Fitness in Macrophages
Source: J Fungi (Basel). 2021 Nov 18;7(11):981. doi: 10.3390/jof7110981 (PMC8617954; doi:10.3390/jof7110981)
Supplement: Supplementary file 1 [file jof-07-00981-s001.zip]

Archive with 1 entries (1 files):
- jof-1437875-supplementary.pdf
